# Supplementary material for: Using target enrichment sequencing to study the higher-level phylogeny of the largest lichen-forming fungi family: Parmeliaceae (Ascomycota)
Source: IMA Fungus. 2020 Dec 14;11:27. doi: 10.1186/s43008-020-00051-x (PMC7734834; doi:10.1186/s43008-020-00051-x)
Supplement: Supplementary file 3 — Additional file 3 : Supplementary Table 1. Collection details of taxa used in this study. [file 43008_2020_51_MOESM3_ESM.xlsx]

## Sheet: Hoja1
Genus	Species	Family	Voucher/Accession number	Locality, Collector
Alectoria	sarmentosa	Parmeliaceae	Wedin 9564 (S, MAF-Lich)	Sweden: Jämtland, Wedin
Allantoparmelia	alpicola		Wedin 9790 (F)	Sweden: Jämtland, Wedin
Anzia	afromontana		Villagra 32 (MAF-Lich)	Chile: Provincia de Cautin, Villagra
Arctoparmelia	centrifuga	Parmeliaceae	Wedin 9557 (S, MAF-Lich)	Sweden: Jämtland, Wedin
Arctoparmelia	incurva		Wedin 9794 (F)	Sweden: Västerbotten, Wedin
Arthonia	rubrocincta		NCBI: SRR1532720
Austroparmelia	pseudorelicina		Wedin 9727 (F)	Sweden: Åre par., Wedin
Brodoa	intestiniformis	Parmeliaceae	Wedin 9560 (S, MAF-Lich)	Sweden: Jämtland, Wedin
Bryoria	fremontii		Wedin 9807 (F)	Sweden: Hälsingland, Wedin
Bryoria	furcellata		Wedin 9806 (F)	Sweden: Hälsingland, Wedin
Bryoria	fuscescens		Wedin 9808 (F)	Sweden: Hälsingland, Wedin
Bulbothrix	africana	Parmeliaceae	Kirika 4819 & Lumbsch (F)	Kenya: Western Province, Kirika & Lumbsch
Bulbothrix	sensibilis	Parmeliaceae	Kirika 3860 (EA, MAF-Lich)	Kenya: Eastern Province, Kirika & Lumbsch
Canoparmelia	nairobiensis	Parmeliaceae	Kirika 4423 (EA, MAF-Lich)	Kenya: Central Province, Kirika
Canoparmelia	texana	Parmeliaceae	Kirika 5254 (EA, F)	Kenya: Rift Valley Province, Kirika & Divakar
Cetraria	commixta	Parmeliaceae	21548, (MAF-Lich)	Portugal: Beira Alta, Crespo
Cetraria	islandica	Parmeliaceae	Wedin 9562 (S, MAF-Lich)	Sweden: Jämtland, Wedin
Cetraria	sepincola		Wedin 9775 (F)	Sweden: Jämtland, Wedin
Cetraria	ericetorum		Wedin 9776 (F)	Sweden: Jämtland, Wedin
Cetraria	delisei		Wedin 9796 (F)	Sweden: Västerbotten, Wedin
Cetraria	juniperina		Wedin 9786 (F)	Sweden: Jämtland, Wedin
Cladonia	uncalis		NCBI: SRR4418292
Coelopogon	epiphorellus		Goffinet 14335 (F)	Chile: Region de Magallanes y de la Antartica Chilena, Goffinet
Cornicularia	normoerica	Parmeliaceae	21549, (MAF-Lich)	Portugal: Beira Alta, Crespo
Crespoa	schelpei		Kirika 3963 (F)	Kenya: Coast Provience, Kirika & Lumbsch
Evernia	prunastri	Parmeliaceae	NCBI: SRR5808930
Evernia	divaricata		Wedin 9800 (F)	Sweden: Hälsingland, Wedin
Everniopsis	trulla		s.n. (MAF-Lich)	Peru: Provencia de Jauja, Divakar Sept 2018
Flavoparmelia	citrinescens	Parmeliaceae	19333, (MAF-Lich)	Chile: Araucania, Elvebakk
Hypogymnia	sp		SH-48 (F)	USA: California, Huhndorf
Hypogymnia	physodes		Wedin 9812 (F)	Sweden: Hälsingland, Wedin
Hypogymnia	hultenii		Wedin 9726 (F)	Sweden: Åre par., Wedin
Hypotrachyna	scytodes	Parmeliaceae	Kirika 4236 (EA, MAF-Lich)	Kenya: Western Province, Kirika
Hypotrachyna	minarum		s.n. (MAF-Lich)	Spain: Cádiz, Crespo, Divakar, Rico & Ruibal
Imshaugia	aleurites		Wedin 9792 (F)	Sweden: Västerbotten, Wedin
Lasallia	pustulata		NCBI: SRR2387885
Letharia	lupina		18-237	USA: Idaho, Leavitt
Letharia	vulpina		Wedin 9587 (F)	Sweden: Jämtland, Wedin
Lethariella	intricata		18340 (MAF-Lich)	Boluda & Villagara
Lobaria	pulmonaria		NCBI: SRR5947240
Melanelia	stygia	Parmeliaceae	Wedin 9555 (S, MAF-Lich)	Sweden: Jämtland, Wedin
Melanelia	hepatizon		Wedin 9793 (F)	Sweden: Västerbotten, Wedin
Melanelixia	glabra	Parmeliaceae	21550, (MAF-Lich)	Spain: Madrid, Divakar & Crespo
Melanelixia	glabratuloides		18-010 (F)	Canada: British Columbia, Goward
Melanohalea	exasperata	Parmeliaceae	21551, (MAF-Lich)	Portugal: Beira Alta, Crespo
Menegazzia	cincinnata	Parmeliaceae	21552, (MAF-Lich)	Chile: IX Region, Villagra
Montanelia	panniformis		Wedin 9810 (F)	Sweden: Hälsingland, Wedin
Montanelia	sorediata		Wedin 9809 (F)	Sweden: Hälsingland, Wedin
Neoprotoparmelia	orientalis		RAMK-032004 (RAMK)	Thailand: Prachinburi Province, Wetchsart
Neoprotoparmelia	orientalis		RAMK-032006 (RAMK)	Thailand: Prachinburi Province, Wetchsart
Nephromopsis	nivalis		Wedin 9789 (F)	Sweden: Jämtland, Wedin
Nephromopsis	cucullata		SDL-13-CO (BRY)	USA: Colorado, Leavitt
Nephromopsis	chlorophylla		s.n. (MAF-Lich)	Spain: Salamanca, Crespo, Rico & Ruibal 22. Sept. 2017
Notoparmelia	tenuirima	Parmeliaceae	21554, (MAF-Lich)	Australia: Victoria, Crespo, Gavilan & Divakar
Omphalora	arizonica	Parmeliaceae	55768, (BRY-C)	USA: New Mexico, Leavitt & St. Clair
Oropogon	secalonicus	Parmeliaceae	XZ-20140398 (F & HMAS)	China: Tibet, Linzhi, Wei & Wang
Parmelia	saxatilis	Parmeliaceae	Wedin 9551 (S, MAF-Lich)	Sweden: Hälsingland, Wedin
Parmelia	sulcata		Wedin 9813 (F)	Sweden: Hälsingland, Wedin
Parmelia	serrana		s.n. (MAF-Lich)	Spain: Madrid, Divakar 28. Sept. 2018
Parmelina	carporrhizans	Parmeliaceae	19191, (MAF-Lich)	Spain: Ávila, Crespo
Parmelina	tiliacea	Parmeliaceae	21556, (MAF-Lich)	Spain: Madrid, Divakar & Crespo
Parmelinella	wallichiana	Parmeliaceae	Kirika 5235 (EA, F)	Kenya: Rift Valley Province, Kirika & Divakar
Parmeliopsis	ambigua	Parmeliaceae	Wedin 9561 (S, MAF-Lich)	Sweden: Jämtland, Wedin
Parmotrema	austrosinense	Parmeliaceae	Kirika 5247 (EA, F)	Kenya: Rift Valley Province, Kirika & Divakar
Parmotrema	perforatum		JV-1 (F)	USA: Lousiana, Voight
Phacopsis	vulpina		6972b (MAF-Lich)	Australia: Victoria, A. Crespo, R. Gavilan & P.K. Divakar
Platismatia	glauca	Parmeliaceae	21558, (MAF-Lich)	Spain: Caceres, Divakar
Pleurosticta	acetabulum		s.n. (MAF-Lich)	Spain: Guadaljara, Divakar & Del Grande 30. Sept. 2018
Protoparmelia	badia		Wedin 9783 (F)	Sweden: Jämtland, Wedin
Protousnea	malacea	Parmeliaceae	19345, (MAF-Lich)	Chile: VIII Region del Bio-Bio, Elvebakk
Pseudephebe	pubescens	Parmeliaceae	Wedin 9559 (S, MAF-Lich)	Sweden: Jämtland, Wedin
Pseudevernia	furfuracea		NCBI: SRR5806866
Psiloparmelia	denotata		s.n. (MAF-Lich)	Peru: Junin, Divakar Sept 2018
Punctelia	borreri	Parmeliaceae	21555, (MAF-Lich)	Australia: Victoria, Crespo, Gavilan & Divakar
Punctelia	borreri	Parmeliaceae	Kirika 5257 (EA, F)	Kenya: Rift Valley Province, Kirika & Divakar
Relicina	intertexta	Parmeliaceae	21559, (MAF-Lich)	Thailand: Nakhon Ratchasima Province, Divakar, Boluda & Bouprong
Rhizoplaca	melanophthalma	Lecanoraceae	LMCC0506 (GZU)	USA.: Colorado, Fernandez-Mendoza
Usnea	antarctica	Parmeliaceae	EL0409 (F)	Antarctica: King George Island, Andreev
Usnea	aurantiacoatra		EL0450 (F)	Antarctica: King George Island, Lagostina
Usnea	strigosa	Parmeliaceae	TW2605 (F)	USA: Arkansas, Widhelm
Xanthoparmelia	affchlorochroa		Leavitt -082 (BRY-C)	USA: Utah, Leavitt
Xanthoparmelia	arapilensis		J. A. Elix 46154 (F)	Australia: Capital Territory, Elix
Xanthoparmelia	barbatica		J. A. Elix 46158 (F)	Australia: Capital Territory, Elix
Xanthoparmelia	stenophylla		Tshernyshev s.n. (BRY-C)	Kazakhstan: Karkaralinsk, Seaward, 2008
Xanthoparmelia	tasmanica		J. A. Elix 46166 (F)	Australia: Capital Territory, Elix
Xanthoparmelia	verrucella		J. A. Elix 46168 (F)	Australia: Capital Territory, Elix
