# Supplementary material for: Using target enrichment sequencing to study the higher-level phylogeny of the largest lichen-forming fungi family: Parmeliaceae (Ascomycota)
Source: IMA Fungus. 2020 Dec 14;11:27. doi: 10.1186/s43008-020-00051-x (PMC7734834; doi:10.1186/s43008-020-00051-x)
Supplement: Supplementary file 4 — Additional file 4 : Supplementary Table 2. Absolute substitution rates calculated by baseml using the GTR model; the unit of rates is substitutions per site per million years. [file 43008_2020_51_MOESM4_ESM.xlsx]

## Sheet: Sheet1
Gene Name	Rate [sub/site*My]
DN27444	0.00094042
DN35931	0.00105708
DN17741	0.00112
DN27272	0.00117685
DN31509	0.00118964
DN39029	0.00119835
DN27392	0.00122066
DN33902	0.00122482
DN37318	0.00123685
DN38595	0.00123686
DN37332	0.00124547
DN34715	0.00125394
DN33859	0.0012585
DN30404	0.00127901
DN26465	0.00133693
DN31241	0.00134836
DN24675	0.00136068
DN34909	0.00137679
DN33370	0.00139663
DN38775	0.00141745
DN35822	0.00141757
DN1610	0.00146211
DN21352	0.00151197
DN33839	0.00151521
DN25343	0.00157698
DN29552	0.00158474
DN34460	0.00158495
DN26409	0.00160551
DN31842	0.00162636
DN34758	0.00164286
DN8505	0.00165383
DN38836	0.00165415
DN26120	0.00165631
DN34766	0.00166118
DN33481	0.0016634
DN27008	0.0016661
DN38763	0.00167153
DN34631	0.00167798
DN30882	0.00167922
DN70068	0.00168011
DN34397	0.0016839
DN33067	0.00170046
DN36083	0.0017023
DN29785	0.00171095
DN33511	0.00171097
DN32160	0.00173259
DN27978	0.00173395
DN31274	0.00174062
DN34322	0.00174157
DN34769	0.00174219
DN30284	0.00179297
DN34667	0.0018006
DN33185	0.00180397
DN29908_2	0.00180489
DN2703	0.00182292
DN27131	0.00182641
DN27073	0.00183431
DN32908	0.00184661
DN1377	0.00185097
DN8490	0.00185477
DN26001	0.0018734
DN34326	0.00188259
DN32206	0.00189449
DN11053	0.00189649
DN5647	0.00190548
DN6751	0.00190824
DN30849	0.00190988
DN32667	0.00191091
DN38229	0.0019133
DN35652	0.00192019
DN30343	0.00192113
DN19099	0.00192116
DN29535	0.00192601
DN30919	0.00193041
DN21516	0.00193333
DN4037	0.00193412
DN31676	0.0019537
DN3200	0.00195483
DN34955	0.0019553
DN29234	0.00196643
DN31981	0.00196791
DN20326	0.00197283
DN32401	0.00197407
DN35025	0.00197588
DN28202	0.00197815
DN61231	0.00198294
DN29115	0.00198792
DN32117	0.00199008
DN23353	0.00199585
DN5103	0.0020007
DN34064	0.00200133
DN26330	0.00200524
DN34049	0.00201877
DN30694	0.0020218
DN28487	0.00202574
DN33814	0.00202768
DN31159	0.00203866
DN26940	0.00203874
DN28431	0.00205676
DN35525	0.00205683
DN4583	0.00205908
DN32706	0.00207271
DN34164	0.0020798
DN29823	0.00208071
DN32018	0.00209391
DN29891	0.00209608
DN34944	0.00209967
DN4132	0.0021023
DN38404	0.0021049
DN18855	0.00211094
DN26849	0.00211167
DN26548	0.00211231
DN31626	0.00211633
DN25335	0.00213074
DN32304	0.00213241
DN31938	0.00213366
DN2365	0.00214581
DN33845	0.0021484
DN102505	0.00215201
DN21132	0.00216089
DN37943	0.0021626
DN25326	0.0021631
DN22468	0.00216339
DN32411	0.0021707
DN2556	0.00217344
DN34578	0.00217369
DN34955_2	0.00218076
DN34651	0.00218165
DN30126	0.00218194
DN33490	0.00218254
DN39008	0.00218301
DN34500	0.0021834
DN37284	0.0021845
DN32840	0.00218579
DN125487	0.00218973
DN31214	0.00219524
DN34986	0.00219804
DN899	0.00220105
DN34545	0.00220837
DN34350	0.00221248
DN31685	0.0022127
DN33826	0.00221482
DN32950	0.00221535
DN19575	0.00221801
DN170	0.00221879
DN38306	0.00223713
DN36840	0.00223767
DN12752	0.00224436
DN32227	0.00224644
DN32748	0.00224731
DN29840	0.00224839
DN36670	0.00225704
DN31257	0.00226051
DN32621	0.00226792
DN37451	0.00226967
DN37715	0.00227348
DN30510	0.00227525
DN28743	0.00227588
DN33185_2	0.00228431
DN31877	0.00228591
DN28827	0.00228897
DN27194	0.00229283
DN30029	0.002297
DN29110	0.00230014
DN72348	0.00231489
DN39030	0.00231662
DN96929	0.00231671
DN38742	0.00232255
DN20463	0.00232325
DN29118	0.0023234
DN34595	0.00232704
DN34548	0.0023272
DN20170	0.00232784
DN38484	0.00232786
DN13474	0.00233095
DN35561	0.00233235
DN37331	0.00233346
DN25806	0.00233412
DN37938	0.00233746
DN21076	0.00234041
DN8196	0.00234213
DN27740	0.00236183
DN28803	0.00236213
DN25336	0.00236347
DN34164_2	0.00236402
DN23371	0.00236437
DN30265	0.00236542
DN26436	0.00237469
DN36984	0.00237761
DN22146	0.00238149
DN36850	0.0023817
DN62190	0.00238981
DN24073	0.00239036
DN31301	0.00240107
DN28723	0.00240581
DN29888	0.00240689
DN28161	0.00241208
DN1964	0.00241479
DN34306	0.00242169
DN29069	0.00242181
DN29808	0.00242844
DN31308	0.00242849
DN34116	0.00243811
DN32162	0.00243917
DN34729	0.00244115
DN34987	0.00244292
DN38155	0.00245161
DN33073	0.00245701
DN30237	0.00246247
DN31244	0.00246521
DN28183	0.00247154
DN120989	0.00247252
DN8862	0.00247312
DN38845	0.00247484
DN97833	0.00248328
DN28294	0.00248544
DN32393	0.00248747
DN34561	0.00249165
DN37866	0.00249353
DN30816	0.0024942
DN38975	0.00250001
DN35705	0.0025042
DN21772	0.00251127
DN31962	0.00251237
DN13403	0.00251401
DN21613	0.00251492
DN36469	0.0025238
DN23509	0.00252509
DN29908	0.00252809
DN35004	0.00253599
DN31382	0.00253703
DN29675	0.00254183
DN39568	0.00254512
DN23391	0.00254862
DN29999	0.00255339
DN23387	0.00255384
DN25077	0.0025555
DN32955	0.00256834
DN37979	0.00257549
DN32578	0.00258136
DN27356	0.00258824
DN35529	0.00259031
DN34993	0.00259392
DN24080	0.00259504
DN944	0.00260552
DN28227	0.00260557
DN34690	0.00261265
DN27749	0.00261384
DN47967	0.00261606
DN25121	0.00262085
DN32013	0.00262235
DN2593	0.00262653
DN36334	0.0026372
DN24947	0.00263748
DN31769	0.0026379
DN34474	0.00264242
DN32021	0.0026511
DN33782	0.00265868
DN36701	0.00266218
DN20334	0.00268185
DN27578	0.0026833
DN30412	0.00268806
DN23032	0.00269153
DN25398	0.00269848
DN32186	0.00269951
DN23544	0.00270084
DN32649	0.00270554
DN26365	0.00270846
DN32119	0.00271385
DN36338	0.00271861
DN28760	0.00272119
DN31149	0.00272232
DN35928	0.00272964
DN29387	0.00273684
DN36835	0.00273684
DN33318	0.002737
DN39362	0.00274701
DN31644	0.00274812
DN32886	0.00276093
DN33246	0.00276146
DN34610	0.0027636
DN31133	0.00276615
DN21027	0.00276757
DN79586	0.00277025
DN26943	0.00280494
DN19945	0.00280649
DN25429	0.00280721
DN37046	0.0028195
DN37284_2	0.00282936
DN34337	0.00283153
DN35130	0.00286141
DN34384	0.00287624
DN28104	0.0028767
DN35259	0.00288908
DN35269	0.00290317
DN31489	0.00290896
DN22138	0.00294119
DN25390	0.00295059
DN61635	0.0029509
DN33433	0.00295514
DN65749	0.00295776
DN39090	0.00296219
DN31298	0.00296572
DN32959	0.00298207
DN7183	0.00299392
DN22625	0.00301776
DN34059	0.00301883
DN33073_2	0.0030412
DN35544	0.00304743
DN31742	0.00305142
DN36395	0.00305248
DN97411	0.00309426
DN29682	0.00309813
DN38148	0.00311763
DN32993	0.00311775
DN33344	0.00312333
DN32715	0.00313574
DN39124	0.00314557
DN29546	0.00315256
DN37443	0.00317018
DN33400	0.00317327
DN66785	0.00317434
DN104659	0.00317692
DN38601	0.00318704
DN21211	0.00318995
DN125170	0.00319517
DN34561_2	0.00320266
DN34839	0.00331167
DN30218	0.00331972
DN31575	0.00332186
DN35705_2	0.00345298
DN29224	0.00373066
DN34226	0.00374042
DN27719	0.00411047
DN33412	0.00430128
DN34182	0.00453749
DN31588	0.00509291
DN25612	0.00531508
DN22584	0.00571495
DN32492	0.0218991
DN34138	0.0219685
