# Supplementary material for: Using target enrichment sequencing to study the higher-level phylogeny of the largest lichen-forming fungi family: Parmeliaceae (Ascomycota)
Source: IMA Fungus. 2020 Dec 14;11:27. doi: 10.1186/s43008-020-00051-x (PMC7734834; doi:10.1186/s43008-020-00051-x)
Supplement: Supplementary file 5 — Additional file 5 : Supplementary Table 3. Results of target gene recovery using the “target enrichment method”, the “whole genome method”, or the “de novo assembly method”. [file 43008_2020_51_MOESM5_ESM.xlsx]

## Sheet: working_seq_lengths
Sample/Gene			DN13403	DN32411	DN30265	DN34138	DN32393	DN36835	DN30343	DN25077	DN21027	DN32304	DN24073	DN36338	DN32649	DN21613	DN3200	DN31509	DN97411	DN104659	DN27978	DN21211	DN1377	DN31842	DN23387	DN33921	DN29552	DN30126	DN34955	DN23509	DN2593	DN30510	DN33859	DN27578	DN27272	DN31938	DN29888	DN28202	DN25326	DN28803	DN27356	DN37284_2	DN29234	DN37979	DN35652	DN72348	DN31489	DN12968	DN34397
MeanLength	avga	totalb	1068	347	349	337	273	429	1062	251	229	727	349	424	367	436	861	314	215	218	353	306	273	358	403	344	276	318	227	300	363	312	388	404	374	409	362	393	320	443	426	362	381	421	463	439	709	215	342
Alectoria_sarmentosa_spades	407.924	144813	505	347	349	337	273	399	1060	251	222	727	365	424	366	436	858	313	215	214	353	294	273	349	405	340	276	316	227	300	363	312	382	404	0	409	357	393	320	443	426	362	381	421	436	421	695	0	342
Alectoria_sarmentosa	400.47	142167	505	347	349	337	273	399	1060	251	96	727	365	424	366	436	858	313	215	214	353	294	273	349	405	340	276	316	227	300	363	312	382	404	0	409	357	393	320	432	426	362	381	421	436	421	505	0	342
Allantoparmelia_alpicola_target	360.656	128033	504	347	349	337	272	393	481	251	222	497	349	424	368	436	274	312	215	218	353	294	273	308	403	342	276	318	227	300	363	312	382	402	374	409	360	393	320	436	421	359	382	421	444	439	505	0	342
Anzia_afromontana_spades	401.414	142502	596	336	349	337	269	428	365	251	77	728	110	424	367	436	861	312	215	218	353	306	273	309	403	327	276	318	227	300	363	312	382	358	72	409	351	393	320	443	425	361	381	422	444	439	652	0	342
Anzia_afromontana	368.639	130867	505	0	349	337	269	408	1043	251	0	728	0	424	367	411	861	312	215	218	353	297	273	0	403	327	276	318	225	300	363	312	382	0	0	409	351	393	264	443	425	361	346	0	444	422	596	0	342
Arctoparmelia_centrifuga_spades	389.237	138179	1065	346	349	337	272	428	174	251	222	285	349	424	367	436	862	314	215	218	353	306	273	306	182	29	276	318	227	300	363	0	382	365	374	409	361	393	320	169	426	360	381	421	443	439	710	0	342
Arctoparmelia_centrifuga	409.501	145373	1065	346	349	337	272	428	1058	251	222	727	349	424	367	436	862	314	215	218	353	306	273	306	402	341	276	318	227	300	363	312	382	365	374	409	361	393	320	443	426	360	381	399	443	439	688	0	342
Arctoparmelia_incurva_target	363.693	129111	506	346	349	337	272	428	491	251	220	421	351	424	367	436	274	313	215	218	353	306	273	308	403	341	276	318	227	300	363	312	382	211	114	409	360	393	320	443	426	360	380	421	443	439	506	0	342
Arthonia_rubrocincta	218.975	77736	469	172	348	303	0	261	141	250	0	731	0	424	369	273	832	0	213	209	352	292	277	0	301	0	275	0	213	0	0	221	388	339	0	308	153	393	62	0	250	0	0	71	0	361	0	0	302
Arthonia_rubrocincta_spades	325.856	115679	495	350	348	337	180	345	439	250	0	714	352	424	369	436	830	0	215	209	352	305	276	0	0	230	275	318	229	286	355	315	388	364	0	411	349	393	53	425	354	347	0	333	409	422	280	0	342
Austroparmelina_pseudorelicina_target	329.524	116981	426	347	349	0	271	385	439	251	0	421	350	370	367	437	274	289	215	217	353	298	273	222	403	246	276	293	227	264	361	290	382	158	281	409	303	393	322	443	356	341	323	327	442	439	511	0	340
Brodoa_intestiniformis_spades	398.473	141458	552	127	335	337	271	427	80	251	221	727	349	424	367	413	860	313	215	214	351	294	273	308	403	83	276	318	227	300	363	312	382	404	370	409	360	393	320	443	426	361	381	186	443	439	713	0	342
Brodoa_intestiniformis	40.8986	14519	0	0	0	0	0	0	0	0	0	0	0	424	0	0	0	0	0	214	0	294	258	0	0	0	0	0	0	0	0	0	0	0	0	0	0	0	0	0	0	0	0	0	0	0	654	0	0
Bryoria_fremontii_target	363.544	129058	507	347	349	337	268	416	483	251	168	526	350	424	367	436	274	313	215	217	352	306	273	337	405	340	276	317	227	300	363	312	382	404	374	409	361	393	320	443	426	358	381	419	432	439	505	0	342
Bryoria_furcellata_target	363.808	129152	505	347	349	337	271	418	488	251	222	421	255	424	364	436	274	313	215	218	353	302	273	315	405	327	276	317	227	286	364	312	382	404	374	409	360	393	318	161	426	360	381	419	436	439	502	0	342
Bryoria_fuscescens_target	364.758	129489	505	347	349	337	271	416	488	251	99	421	103	424	364	436	274	313	215	217	353	306	273	300	405	327	276	317	227	300	364	313	382	404	374	409	360	393	318	444	426	360	381	419	436	439	559	0	342
Bulborrhizina_africana_spades	393.02	139522	505	347	349	337	268	383	1012	251	0	727	324	424	367	430	860	313	215	220	353	306	273	309	413	340	276	318	227	300	362	312	383	366	372	409	357	393	319	442	422	359	381	394	442	439	461	0	342
Bulborrhizina_africana	124.175	44082	505	0	0	337	0	0	1012	0	0	727	0	0	0	0	860	0	215	0	0	0	273	0	0	0	0	0	0	300	0	0	0	0	0	0	0	0	0	0	356	0	381	0	0	439	0	0	0
Bulbothrix_sensibilis_spades	384.093	136353	505	347	349	337	268	376	1012	251	0	727	302	424	367	431	840	234	215	218	353	306	271	309	413	320	276	318	227	300	362	312	383	366	372	409	357	393	303	442	422	359	310	421	442	421	479	0	342
Bulbothrix_sensibilis	0.374648	133	0	0	0	0	0	0	0	0	0	0	0	0	0	0	0	0	0	0	0	0	0	0	0	0	0	0	0	0	0	0	0	0	0	0	0	0	0	0	0	0	0	0	0	0	0	0	0
Canoparmelia_nairobiensis_spades	391.496	138981	1067	347	349	337	267	394	1030	251	87	727	274	424	367	436	861	314	215	199	353	306	273	307	416	334	276	318	226	314	366	312	382	390	373	409	353	393	319	443	424	356	358	358	442	439	480	0	342
Canoparmelia_nairobiensis	18.7972	6673	0	0	0	0	0	0	0	0	0	727	0	0	0	0	861	0	0	0	0	0	0	0	0	0	0	0	0	0	0	0	0	0	0	0	0	0	0	0	0	0	0	0	0	0	0	0	0
Canoparmelia_texana	381.583	135462	1067	347	349	337	270	393	1044	251	0	727	370	424	367	436	861	313	215	214	353	306	273	324	409	334	276	318	226	281	364	312	382	366	373	409	354	393	319	443	425	360	382	319	442	438	502	0	341
Cetraria_commixta_spades	389.456	138257	505	47	349	337	273	382	1063	251	222	724	348	424	367	39	862	312	215	217	353	306	273	307	118	320	276	318	227	300	362	312	382	365	374	409	357	393	320	443	428	357	381	421	45	439	645	0	45
Cetraria_delisei_target	355.163	126083	505	347	349	337	273	382	460	251	230	421	332	424	367	436	274	312	215	215	353	306	273	307	408	321	276	318	227	300	362	312	382	251	0	409	354	393	320	443	428	358	381	417	443	439	505	0	341
Cetraria_ericetorum_target	359.766	127717	505	347	349	337	273	383	457	251	146	421	350	424	367	436	273	312	215	216	353	306	273	280	406	320	276	318	227	300	362	312	388	365	374	409	354	393	320	442	428	356	381	417	444	439	506	0	342
Cetraria_islandica_spades	389.814	138384	505	66	230	337	273	382	1028	251	222	309	349	424	367	276	860	312	215	216	353	306	273	314	406	320	276	318	227	300	361	312	388	365	241	409	354	393	321	443	428	356	381	417	444	439	535	0	67
Cetraria_islandica	168.397	59781	0	0	0	0	0	0	1055	0	0	723	0	0	367	0	860	0	0	0	353	306	0	0	0	307	0	0	0	0	0	0	0	0	0	0	354	393	321	0	0	0	0	0	444	0	506	0	342
Cetraria_juniperina_target	355.78	126302	505	347	349	337	273	379	461	251	230	481	333	424	367	436	290	312	215	216	353	306	273	307	407	340	276	317	227	300	362	312	382	315	0	409	354	393	320	443	428	302	381	340	444	439	503	0	342
Cetraria_sepincola_target	358.786	127369	505	347	349	337	272	388	484	251	149	421	349	424	367	436	257	312	215	216	353	306	273	307	407	320	276	318	227	300	362	312	382	365	377	409	354	393	320	443	428	345	381	417	444	439	506	0	342
Cladonia_uncalis	220.746	78365	492	346	0	199	235	0	405	251	0	649	0	0	354	420	580	0	204	217	165	294	273	0	153	261	138	318	0	0	360	310	388	113	0	413	353	393	0	435	309	358	0	284	440	422	372	0	0
Cladonia_uncalis_spades	325.763	115646	496	346	67	257	268	200	405	251	0	727	316	424	365	452	580	313	215	217	226	294	273	0	241	261	196	318	226	258	360	310	388	266	368	413	353	393	211	435	413	358	132	420	440	422	389	0	174
Coelopogon_epiphorellus_target	338.265	120084	505	329	349	312	274	424	432	251	0	421	0	424	367	431	274	0	215	218	353	307	273	204	403	344	276	318	227	265	350	301	382	119	374	409	360	393	318	443	428	361	377	421	441	421	458	0	342
Cornicularia_normoerica_spades	391.552	139001	599	347	349	337	267	426	1049	251	216	727	328	424	367	233	861	305	215	217	353	306	273	383	0	344	276	318	227	295	363	313	382	366	370	409	360	393	320	145	428	360	381	420	444	439	705	39	342
Cornicularia_normoerica	176.33	62597	585	0	0	0	0	0	1049	0	0	727	0	0	356	0	860	0	215	217	353	0	273	0	403	344	0	0	0	0	347	313	382	0	0	409	0	0	0	443	428	0	381	0	0	0	0	0	0
Crespoa_schelpe_spades	394.099	139905	505	85	349	337	267	394	92	251	0	727	263	424	367	437	862	314	215	217	353	294	273	305	409	327	276	317	227	300	364	312	388	365	374	408	356	393	319	80	427	360	381	335	435	439	638	201	341
Evernia_divaricata_target	365.887	129890	503	347	349	337	271	380	496	251	184	439	350	424	365	436	273	311	215	217	353	306	273	308	401	333	276	317	227	300	352	312	382	303	352	409	360	393	320	443	425	361	381	420	442	439	505	0	342
Evernia_prunastri	409.924	145523	1068	345	349	337	272	384	1063	251	222	728	349	424	367	436	860	311	215	217	353	306	273	327	401	340	276	317	227	300	352	312	388	364	373	409	361	393	319	443	426	359	381	418	442	439	505	207	342
Everniopsis_trulla_spades	339.265	120439	212	136	377	337	271	382	40	251	219	499	350	424	367	245	857	310	215	218	161	290	273	309	58	102	276	317	227	139	363	312	382	365	268	408	355	393	320	443	427	360	381	421	444	439	658	0	342
Flavoparmelia_citreniscens_spades	375.752	133392	723	0	349	337	272	389	1067	251	189	308	337	424	367	65	861	313	215	211	353	297	273	310	162	332	276	317	227	296	366	312	382	366	0	409	360	393	319	0	427	361	309	401	146	422	499	0	341
Flavoparmelia_citreniscens	18.3465	6513	0	0	0	0	0	0	0	0	0	0	0	0	0	0	0	0	0	0	0	0	0	0	0	0	0	0	0	0	0	0	0	0	0	409	0	0	0	0	0	0	0	0	0	0	0	0	0
Hypogymnia_hultenii_target	359.296	127550	503	347	349	337	272	420	491	251	0	421	349	424	367	436	274	281	215	218	352	306	273	310	400	320	276	318	227	300	363	312	382	236	373	409	361	393	320	442	426	361	380	421	440	439	572	0	342
Hypogymnia_physodes_target	363.448	129024	505	347	351	337	273	390	494	251	0	421	349	401	367	428	274	290	215	218	353	306	273	574	404	345	276	318	227	300	363	312	382	443	373	409	361	393	320	442	426	361	379	421	461	439	504	0	342
Hypogymnia_sp_target	360.527	127987	503	347	349	337	272	422	491	251	0	421	348	424	367	436	274	0	215	217	352	306	273	278	406	337	276	318	227	300	363	312	382	252	375	409	361	393	320	439	426	361	379	421	443	439	504	214	339
Hypotrachyna_minarum_target	343.059	121786	505	347	349	337	261	393	462	251	0	421	347	283	367	419	274	314	215	218	353	306	273	288	403	339	276	0	227	265	362	312	386	368	280	410	357	393	321	441	426	361	381	421	442	422	506	0	342
Hypotrachyna_scytodes_spades	395.614	140443	505	347	349	337	270	376	1066	251	259	727	290	424	367	436	861	314	215	217	353	306	273	305	367	333	276	302	227	300	360	312	387	365	373	397	359	393	320	125	427	361	381	360	442	439	551	0	342
Hypotrachyna_scytodes	150.29	53353	458	347	0	0	0	0	0	0	0	727	0	0	0	0	861	0	0	0	0	306	0	0	0	0	0	0	180	0	0	0	387	0	373	397	0	393	0	0	0	361	0	0	435	439	0	0	0
Imshaugia_aleurites_target	353.845	125615	505	346	349	337	270	393	490	251	0	454	350	424	365	436	274	312	215	216	353	356	273	309	404	296	276	290	227	300	365	312	382	213	0	408	354	393	319	445	427	361	381	419	441	439	505	0	342
Letharia_lupina_target	365.397	129716	505	347	349	337	272	429	494	251	222	488	349	424	367	437	274	313	215	218	353	306	273	311	401	342	276	318	226	300	354	312	383	310	373	409	351	393	320	443	426	361	381	422	444	439	505	0	342
Letharia_vulpina_target	364.969	129564	505	347	349	337	272	429	494	251	222	493	349	424	367	437	274	313	215	218	353	306	273	296	401	342	276	318	226	300	357	312	383	233	373	409	351	393	320	443	426	361	381	422	444	439	505	0	342
Lethariella_intricata_target	357.335	126854	504	347	349	337	265	428	466	251	222	421	350	373	367	436	273	314	215	218	353	365	273	294	403	345	276	318	227	300	363	312	382	141	374	409	357	393	320	442	427	361	381	421	445	422	505	0	342
Lobaria_pulmonaria	306.552	108826	405	341	349	337	257	342	503	249	0	726	328	424	368	435	829	0	215	215	353	266	275	0	29	0	276	0	228	0	359	310	383	404	365	409	66	393	318	442	393	349	337	227	412	440	0	0	342
Lobaria_pulmonaria_spades	384.423	136470	505	341	324	337	257	344	1010	249	0	726	328	424	368	435	883	256	215	215	351	355	275	304	397	207	276	318	228	194	359	310	383	404	365	409	345	393	318	442	393	391	410	227	417	440	517	84	342
Melanelia_hepatizon_target	352.575	125164	505	347	349	337	271	424	489	251	222	421	347	424	367	435	274	313	215	218	353	306	273	246	403	320	276	318	227	300	362	312	382	307	371	409	359	393	320	443	423	358	381	420	444	439	505	0	342
Melanelia_stygia_spades	400.485	142172	1060	347	257	337	271	413	305	251	229	727	347	424	367	436	861	313	215	218	353	306	273	310	111	320	275	318	227	300	362	312	382	364	371	409	360	393	320	441	423	358	381	420	444	439	635	0	342
Melanelia_stygia	3.67887	1306	0	0	0	0	0	0	0	0	0	0	0	0	0	0	0	0	0	0	0	0	0	0	0	0	0	0	0	0	0	0	0	0	0	0	0	0	0	0	0	0	0	0	0	0	0	0	0
Melanelixia_glabra_spades	380.845	135200	505	0	349	337	271	382	1060	251	216	727	350	424	365	86	861	314	215	214	352	306	273	309	398	341	276	318	227	300	363	312	383	444	373	409	359	393	320	443	423	356	381	352	442	439	509	0	342
Melanelixia_glabra	116.501	41358	505	0	0	0	0	0	986	0	0	727	0	424	365	0	826	0	0	0	0	306	0	0	0	0	276	0	0	0	0	312	383	0	0	409	0	393	0	0	423	356	0	0	0	0	0	0	0
Melanelixia_glabratuloides_target	339.769	120618	505	347	349	337	267	393	418	251	0	431	349	422	367	436	274	308	215	216	353	283	273	237	400	344	276	319	227	300	363	312	382	302	375	409	358	393	319	442	426	259	381	420	442	439	506	0	342
Melanohalea_exasperata_spades	381.749	135521	1067	347	349	310	274	399	1057	251	222	726	350	379	367	436	845	313	109	217	353	306	273	309	256	315	276	318	227	300	362	314	382	364	373	408	357	393	320	443	359	356	381	296	442	439	604	0	343
Melanohalea_exasperata	279.513	99227	0	0	349	0	218	0	1057	251	0	726	300	366	367	0	845	0	0	0	353	298	273	0	416	315	276	0	0	0	362	308	382	0	373	408	0	393	320	443	426	356	0	0	442	439	0	0	343
Menegazzia_cincinnata_spades	401.324	142470	504	347	349	337	268	397	1062	251	209	726	191	424	367	434	861	313	215	218	353	306	273	250	402	334	276	318	227	301	363	309	388	366	374	409	351	393	320	436	426	361	378	295	444	439	649	0	342
Menegazzia_cincinnata	8.30141	2947	0	0	0	0	0	0	0	0	0	0	0	0	366	0	0	0	0	0	0	0	0	0	0	0	0	0	0	0	0	0	0	0	0	0	0	0	0	0	0	0	0	0	0	0	0	0	0
Montanelia_panniformis_target	362.335	128629	505	347	349	337	271	425	491	251	78	421	343	424	362	436	272	314	215	217	351	306	273	309	403	342	276	318	227	300	363	312	382	368	374	409	360	393	319	443	427	361	381	420	442	439	506	0	342
Montanelia_sorediata_target	349.625	124117	505	347	349	337	271	429	426	251	0	419	343	417	367	436	272	231	215	217	353	306	273	309	400	342	276	310	227	300	347	312	382	0	374	409	360	393	319	443	426	361	381	420	441	439	506	0	342
Neoprotoparmelia_orientalis_1_target	258.783	91868	430	347	346	221	269	344	377	246	0	522	297	425	368	321	158	0	215	215	352	116	201	0	406	0	276	0	227	0	304	251	382	304	0	403	151	393	249	381	241	222	381	338	400	353	407	0	342
Neoprotoparmelia_orientalis_2_target	242.814	86199	0	324	307	265	269	306	408	251	0	424	269	425	357	321	272	0	215	215	352	293	273	0	406	0	276	0	227	0	292	286	382	304	0	403	0	393	320	447	0	222	381	367	380	131	353	0	342
Nephromopsis_chlorophylla_target	357.499	126912	504	347	349	337	226	377	457	251	83	453	334	424	367	436	274	313	215	217	353	301	273	239	407	320	276	318	227	300	362	312	382	337	0	409	360	393	320	443	427	355	381	421	447	439	492	0	342
Nephromopsis_cucullata_target	356.851	126682	505	347	349	337	267	377	441	251	222	421	331	424	367	436	274	312	215	217	353	289	273	307	407	320	276	318	227	300	362	312	382	303	345	409	360	393	320	442	427	355	362	420	448	439	507	0	342
Nephromopsis_nivalis_target	361.304	128263	505	347	349	337	271	377	457	251	222	457	334	424	367	436	274	313	215	217	353	301	273	309	408	320	276	318	227	300	362	312	382	364	374	409	360	393	320	442	427	353	381	420	447	439	509	0	342
Notoparmelia_tenuirima_spades	391.285	138906	505	347	349	337	271	379	255	251	222	727	276	424	367	436	861	313	215	218	353	306	273	309	406	324	276	317	227	300	363	312	382	383	374	409	350	393	319	442	428	360	381	420	442	439	506	0	341
Notoparmelia_tenuirima	6.67887	2371	0	0	0	0	0	0	0	0	0	0	0	0	0	0	0	0	0	159	0	0	0	0	0	0	0	0	0	0	0	0	0	0	0	0	0	0	0	0	0	0	0	0	0	0	0	0	0
Omphalora_arizonica_spades	401.679	142596	1066	347	349	337	270	410	1065	251	222	727	327	424	367	436	861	314	214	217	352	306	273	311	404	340	276	318	227	300	363	312	382	364	373	409	355	393	320	443	425	361	380	418	447	439	635	0	342
Omphalora_arizonica	329.456	116957	1066	0	298	337	0	0	1041	251	0	727	0	374	0	0	861	314	0	217	352	0	0	310	401	340	0	318	0	300	0	312	382	0	0	409	355	393	320	0	425	361	0	0	439	439	504	0	309
Oropogon_secalonicus	388.169	137800	505	345	349	337	270	385	1054	251	0	727	181	424	367	431	861	313	214	218	353	306	273	305	404	320	276	318	226	300	363	309	382	372	374	409	358	393	320	443	425	354	377	424	444	439	648	0	342
Oropogon_secalonicus_spades	383.913	136289	505	345	349	337	270	420	1054	251	81	727	181	424	367	100	861	313	214	218	353	306	273	305	404	320	276	318	226	300	363	312	382	372	374	409	358	393	320	443	425	354	381	424	444	439	713	44	342
Parmelia_saxatilis_spades	387.434	137539	1071	347	349	337	272	390	100	251	221	727	349	424	364	133	861	313	215	217	353	306	273	309	168	334	276	317	227	300	363	312	383	365	373	409	360	393	319	445	426	360	381	420	442	439	585	0	342
Parmelia_saxatilis	43.2254	15345	0	0	0	0	0	0	0	0	0	0	0	0	0	0	0	0	0	0	353	0	0	0	0	0	276	0	0	0	363	0	383	0	0	0	360	0	0	0	0	265	0	0	0	0	0	0	0
Parmelia_serrana_target	350.735	124511	505	347	349	337	272	393	456	251	0	421	349	424	364	436	274	298	215	217	353	306	273	281	405	334	276	317	227	300	363	312	383	282	146	409	360	393	319	444	420	360	381	420	442	439	499	0	342
Parmelia_sulcata_target	358.538	127281	505	347	349	337	272	423	456	251	0	495	349	412	364	436	274	313	215	217	353	306	273	293	404	319	276	317	227	302	363	312	383	303	373	409	360	393	319	443	426	360	381	420	442	439	499	0	342
Parmelina_carporrhizans	391.296	138910	505	347	349	337	272	420	1022	251	0	727	348	424	340	436	860	313	215	217	353	306	273	309	407	297	276	318	227	300	363	301	383	336	367	409	357	393	314	443	401	355	373	420	442	422	515	203	313
Parmelina_tillacea_spades	395.563	140425	505	347	349	337	271	426	1055	251	146	727	346	424	367	437	860	313	215	217	353	306	273	309	407	332	276	318	227	300	363	312	388	374	0	409	357	393	322	0	428	355	381	420	442	439	517	56	342
Parmelina_tillacea	192.039	68174	0	0	349	0	0	0	1031	0	0	727	0	0	367	437	860	0	0	217	353	305	0	258	0	332	0	0	0	300	363	0	388	0	0	409	0	393	264	0	370	0	0	0	0	0	517	0	0
Parmelinella_wallichiana	380.634	135125	501	347	349	337	269	381	848	251	0	727	338	424	367	434	859	313	215	214	353	306	273	310	406	323	276	318	227	300	363	312	383	366	372	409	357	393	320	430	358	359	381	413	442	439	486	0	342
Parmeliopsis_ambigua_spades	374.668	133007	551	346	352	337	269	397	67	251	87	240	346	424	365	436	862	313	215	216	353	355	273	309	143	318	276	472	227	300	365	312	382	364	0	408	356	393	319	445	427	360	381	421	109	439	506	0	342
Parmeliopsis_ambigua	94.0451	33386	0	0	0	0	0	0	0	0	0	695	0	0	365	0	0	0	0	0	0	0	0	0	0	0	0	0	0	0	0	0	366	0	0	408	0	0	0	445	427	0	0	0	0	0	0	0	0
Parmotrema_austrosinense	389.118	138137	505	347	349	337	271	393	1049	251	88	727	324	424	366	414	860	309	215	219	353	294	273	311	404	318	275	317	227	243	364	312	383	350	374	409	355	393	319	443	428	358	388	421	442	439	505	199	341
Parmotrema_perforatum_target	352.327	125076	505	347	349	337	269	393	0	251	0	506	330	424	367	436	274	310	215	211	353	294	273	255	408	327	276	317	227	287	363	312	383	284	0	409	355	393	319	443	425	361	380	420	442	439	506	204	341
Phacopsis_vulpina_target	331.992	117857	505	341	349	303	267	359	387	251	99	421	305	330	367	436	273	405	215	213	353	294	273	0	407	327	276	316	109	300	362	312	383	0	0	409	354	393	320	441	424	349	346	417	444	439	475	0	341
Platismatia_glauca_spades	402.735	142971	505	0	349	337	270	422	1014	251	222	727	128	424	367	436	861	312	215	218	353	306	273	302	400	332	276	318	227	300	362	312	382	369	374	409	360	393	320	443	427	360	381	417	444	439	641	0	342
Platismatia_glauca	85.0789	30203	0	0	0	0	0	407	931	0	0	0	0	0	331	0	0	0	0	0	0	0	0	0	0	0	0	0	0	0	348	312	0	0	0	409	0	0	0	0	0	0	381	0	0	0	0	0	0
Pleurosticta_acetabulum_target	348.546	123734	505	347	349	337	272	388	474	251	0	468	341	424	367	395	327	314	215	213	353	294	273	309	405	326	276	318	227	300	363	312	388	244	0	409	356	393	319	444	425	234	0	421	442	423	338	0	342
Protoparmelia_badia_target	302.437	107365	409	347	349	303	272	306	475	251	0	459	347	392	368	436	402	0	215	217	353	286	273	0	403	214	276	0	227	240	360	287	382	303	0	405	341	393	320	444	311	229	0	406	395	439	0	0	342
Protousnea_malacea_spades	410.792	145831	505	347	349	337	271	421	1055	251	222	727	347	424	367	436	861	314	215	218	335	306	273	310	405	335	276	318	227	300	363	312	382	404	0	409	357	393	320	443	426	361	381	421	460	439	713	0	342
Protousnea_malacea	55.9465	19861	0	0	0	0	0	0	0	0	0	685	0	0	353	0	633	0	0	0	0	0	0	0	363	0	223	317	0	0	293	0	0	0	0	378	0	393	0	0	0	0	0	0	0	391	0	0	0
Pseudephebe_pubescens_spades	389.245	138182	505	347	349	337	271	415	1062	251	226	727	349	424	367	56	860	314	215	212	353	294	273	310	405	341	275	318	227	300	363	314	382	365	374	409	360	393	320	443	425	360	380	421	444	422	712	0	342
Pseudephebe_pubescens	368.656	130873	505	347	349	337	271	415	1062	251	226	727	349	424	367	432	860	314	215	212	353	294	273	310	405	341	275	318	0	300	363	314	382	365	374	409	360	393	320	443	425	0	380	400	444	422	505	24	342
Pseudevernia_furfuracea	433.62	153935	1068	347	349	337	273	429	1062	251	229	727	349	424	367	436	861	314	215	218	353	306	273	358	403	344	276	318	227	300	363	312	382	404	374	409	361	393	320	443	426	362	381	421	463	439	709	215	342
Psiloparmelia_denotata_spades	407.141	144535	1069	345	349	337	270	392	1063	196	222	720	350	424	367	436	785	314	215	218	353	290	273	309	315	325	276	317	227	300	363	312	382	365	374	409	348	383	319	443	427	354	381	421	444	439	702	0	342
Punctelia_borreri_1	398.285	141391	504	347	349	337	271	344	1065	251	0	727	346	424	367	436	861	314	215	209	353	303	273	308	412	322	276	318	227	300	365	312	382	372	373	409	352	393	319	443	430	361	381	418	442	435	491	200	342
Punctelia_borreri_2_spades	385.172	136736	504	0	349	337	271	344	1065	251	0	255	346	424	367	436	861	314	215	211	353	303	273	177	415	322	276	318	227	300	365	312	382	372	373	409	352	393	319	443	426	361	376	418	0	435	483	119	342
Punctelia_borreri_2	236.515	83963	0	0	0	0	0	344	1065	251	0	727	0	303	367	436	861	0	215	0	0	303	0	0	0	322	276	318	0	300	0	298	387	0	373	409	0	393	0	0	0	0	0	0	442	0	483	0	342
Relicina_intertexta_spades	395.918	140551	1066	347	230	338	273	377	1059	251	0	364	45	424	367	436	304	314	215	217	352	355	273	308	418	333	276	318	227	301	366	314	382	354	374	409	358	393	319	442	422	355	381	331	442	439	443	198	341
Relicinopsis_intertexta	206.231	73212	1050	260	349	338	273	308	1035	0	0	729	0	424	361	0	0	268	215	0	0	0	273	0	0	0	0	0	0	0	0	292	0	0	373	409	358	393	0	442	0	355	0	0	442	0	0	0	0
Rhizoplaca_melanophthalma	363.152	128919	501	342	349	337	270	369	456	251	79	727	347	424	365	436	827	0	215	217	353	306	277	304	401	262	275	0	224	99	357	309	389	365	0	399	352	393	320	440	422	355	0	418	417	421	503	0	341
Umbilicaria_pustulata	283.62	100685	493	350	350	337	272	345	454	249	0	724	105	424	365	435	858	0	215	210	352	294	275	204	407	0	276	318	227	0	0	287	382	341	0	411	342	393	321	432	356	188	0	0	408	439	69	0	342
Umbilicaria_pustulata_spades	361.037	128168	493	214	350	337	272	345	454	249	0	726	305	424	365	435	858	84	215	210	352	294	275	307	407	326	276	318	227	104	357	287	382	436	37	411	172	393	321	432	698	489	338	334	408	433	476	0	342
Usnea_antarctica	400.203	142072	505	346	349	337	266	350	712	251	0	727	317	424	367	436	863	310	215	217	353	306	273	317	403	274	276	320	227	300	363	313	383	365	373	409	359	393	320	442	426	358	375	420	444	439	658	0	340
Usnea_antarctica_spades	408.369	144971	505	346	349	320	268	350	728	251	0	726	311	424	356	436	863	310	215	217	347	306	273	317	403	274	276	320	227	272	363	313	373	377	344	409	359	383	320	442	426	358	375	420	444	439	658	0	340
Usnea_aurantiacoatra_spades	404.237	143504	505	0	349	337	266	382	735	251	207	0	346	424	367	436	860	310	215	217	353	306	273	321	403	274	276	320	227	290	363	313	383	364	373	409	359	393	320	442	426	358	375	420	444	439	656	43	340
Usnea_strigosa	393.535	139705	505	346	349	337	266	350	1020	251	0	727	0	424	367	436	838	310	215	218	353	306	273	308	403	274	276	320	227	300	363	313	382	365	373	409	359	393	318	442	426	358	381	420	444	439	617	205	340
Usnea_strigosa_spades	406.318	144243	505	346	349	337	266	350	1020	251	125	727	23	424	367	436	838	310	215	218	353	306	273	308	403	319	276	320	227	300	363	313	382	365	373	409	359	393	318	442	426	358	381	420	444	439	617	205	340
Xanthoparmelia_affchlorochroa_spades	393.22	139593	1053	66	349	337	271	414	1067	251	225	727	327	424	367	44	861	314	215	217	353	306	273	306	404	320	276	318	226	301	363	312	382	399	374	409	358	393	318	442	428	359	381	421	442	439	507	32	341
Xanthoparmelia_arapilensis_spades	401.27	142451	505	347	349	337	271	414	1065	251	221	81	331	424	367	436	861	314	215	217	353	306	273	309	113	321	276	318	226	300	363	312	382	389	374	409	356	393	318	442	428	362	381	420	442	440	507	0	341
Xanthoparmelia_barbatica_spades	399.33	141762	505	347	203	337	271	414	1065	251	221	291	331	424	367	436	861	314	215	217	353	306	273	309	404	318	276	318	226	300	363	312	382	389	374	409	356	393	318	442	428	361	381	420	442	440	537	0	341
Xanthoparmelia_stenophylla_spades	391.848	139106	600	0	349	337	271	414	1065	251	222	454	329	424	367	401	861	314	215	217	353	306	273	309	0	319	276	317	226	299	363	312	382	389	374	409	356	393	318	442	428	362	381	421	442	439	618	191	341
Xanthoparmelia_tasmanica_spades	395.975	140571	505	347	349	337	271	414	1065	251	221	727	329	424	367	435	861	314	215	217	353	306	273	309	46	318	276	318	226	300	363	312	382	384	374	409	359	393	318	444	428	361	381	420	442	439	506	189	341
Xanthoparmelia_verrucella_spades	395.068	140249	1061	347	349	337	271	414	252	251	222	727	330	424	367	179	861	313	215	217	353	306	273	306	131	318	276	317	226	300	363	80	382	389	374	409	353	393	318	448	428	361	381	419	462	439	627	23	341
a avg - average length of recovered genes (in amino acid)
b total - total length of all receovered genes (in amono acids)
[truncated: 308 more columns]
